# Supplementary material for: Fattening Iberian Pigs Indoors vs. Outdoors: Production Performance and Market Value
Source: Animals (Basel). 2023 Jan 31;13(3):506. doi: 10.3390/ani13030506 (PMC9913101; doi:10.3390/ani13030506)
Supplement: Supplementary file 1 [file animals-13-00506-s001.zip]

Archive with 1 entries (1 files):
- animals-2132011-supplementary.pdf
